# Supplementary material for: Comprehensive resistome and antibiotic profiling in wastewater and biosolids: a case study
Source: Front Microbiol. 2026 Jun 22;17:1830828. doi: 10.3389/fmicb.2026.1830828 (PMC13333669; doi:10.3389/fmicb.2026.1830828)
Supplement: Supplementary file 1 [file Data_Sheet_1.zip › Supplementary Table 1.xlsx]

## Sheet: Hoja1
group	gene	INFFLUENT WATER (copies of the gene/mL)	EFFLUENT WATER (copies of the gene/mL)	DEHYDRATED SLUDGE (Copies of the gene/g)	COMPOSTED SLUDGE (copies of the gene/g)
QUINOLONE	qepA	1.21078e+07	190228	2.34241e+06	17894.5
QUINOLONE	qnrB_3	2.76613e+06	31159.1	599289	139.154
QUINOLONE	qnrS2	3.46103e+06	4126.52	3564.03	0
QUINOLONE	norA	37365.8	714.43	6887.08	79.3721
QUINOLONE	qnrB_2	256648	1243.96	16800.1	0
QUINOLONE	qnrVC1_VC3_VC6	623245	456.402	0	0
QUINOLONE	qnrVC_2	537574	508.693	1580.06	0
QUINOLONE	qnrB	137057	1469.1	16859	0
QUINOLONE	qnrS_1	103155	220.88	0	0
QUINOLONE	qnrA	121123	128.93	0	0
QUINOLONE	qnrD	22066.2	321.949	1741.62	0
MLSB	msrE	36534879	109763	2.43624e+06	0
MLSB	mphA	9.54362e+06	123490	2.47597e+06	639.398
MLSB	ermX_2	1.3388e+07	82705.9	1.73868e+06	270.698
MLSB	ermE	2.22099e+06	60195.6	1.1471e+06	286.14
MLSB	erm(35)	940304	12422.8	169340	1320.83
MLSB	ermF_1	3.21437e+06	18960.4	2.21094e+06	17.3963
MLSB	ermF	5209707	30237.2	1.6185e+06	29.2532
MLSB	ereA	6.12426e+06	42959.9	520508	46.8731
MLSB	pncA	150503	48668.6	31134.2	136.289
MLSB	ermB_3	2.44732e+06	3328.59	1.01959e+06	0
MLSB	ermB_1	2.19548e+06	3091.4	980320	0
MLSB	erm(31)	781618	13161.5	392652	82.5516
MLSB	ermO	478924	6386.03	210175	132.107
MLSB	lnuF	2.57493e+06	3041.79	313817	0
MLSB	mel_1	2.52195e+06	3156.32	261460	11.799
MLSB	lnuC	3148217	6475.13	71528.4	0
MLSB	lnuB	1541713	2522.63	284794	0
MLSB	mel	1850442	2180.86	188765	0
MLSB	erm(42)	373161	4958.59	88673.5	22.5547
MLSB	mef(B)	940304	1432.21	34465.5	0
MLSB	vatA	123666	1979.22	36012.7	0
MLSB	ermA	14508.4	79.065	2816.44	41.0854
MLSB	erm(36)	170504	2039.54	23432.5	0
MLSB	ermX_1	138971	226.904	12910.2	24.2604
MLSB	vatB	78264.4	630.679	58367.6	0
MLSB	ermC_2	6950.6	0	0	33.3684
MLSB	ermH	36514.8	632.855	18641.7	0
MLSB	vgaB_1	56051	752.582	5504.18	0
MLSB	ermD_2	22632	453.724	5619.2	0
MLSB	mphB	69243.8	113.787	1500.64	0
MLSB	lsaC	17880.2	128.094	2921.87	0
MLSB	vgaA_1	18492	148.09	2078.45	0
MLSB	lnuA_1	19407.4	0	4113.08	0
MLSB	ermT_1	5993.8	106.926	2049.69	0
MLSB	ermA_2	25346	0	2033.26	0
MLSB	lmrA_1	14306	0	0	0
MLSB	msrC_1	9342.6	0	0	0
MLSB	ermD_1	8132.8	0	0	0
MLSB	ermD	0	0	0	0
MLSB	erm(34)	0	0	0	0
MLSB	vatE_2	0	0	0	0
MLSB	ermY	0	0	0	0
MLSB	mel_3	0	0	0	0
MLSB	ermB_2	0	0	0	0
MLSB	vgaALC_1	0	0	0	0
MLSB	msrA_1	0	0	0	0
SULFONAMIDE	sul1_2	1.16146e+07	53380.9	274458	182.35
SULFONAMIDE	sul2_2	2.3585e+06	13222.4	226564	17.3963
SULFONAMIDE	sul4	215814	1160.62	331709	0
SULFONAMIDE	sul3_1	683588	5045.18	117006	13.4633
SULFONAMIDE	folP_2	0	0	0	0
TETRACYCLINE	tet(D)	3.84469e+06	34773.5	512157	66.8941
TETRACYCLINE	tet(G)	1722539	32109.3	501617	22.4057
TETRACYCLINE	tet(M)	667975	2053.77	1.03382e+06	0
TETRACYCLINE	tet(39)	8.34668e+06	1664.3	65213.6	0
TETRACYCLINE	tet(L)_2	1.04334e+06	13500.3	192286	88.4801
TETRACYCLINE	tet(X)	1.26097e+06	13070.6	79365.7	0
TETRACYCLINE	tet(A)_2	1.87194e+06	5917.24	142068	15.6244
TETRACYCLINE	tetR	2.63512e+06	6955.96	66047.5	0
TETRACYCLINE	tet(W)	1.28747e+06	2242.18	240036	0
TETRACYCLINE	tet(Q)	1.02897e+06	3718.98	0	0
TETRACYCLINE	tetR_1	1.3546e+06	1474.21	7338.91	0
TETRACYCLINE	tet(32)	483373	349.894	94600.8	0
TETRACYCLINE	tetB(P)_1	36597.6	2864.41	19613.8	0
TETRACYCLINE	tet(O)_2	387214	463.764	43625.5	0
TETRACYCLINE	tet(44)	140102	498.235	41559.3	0
TETRACYCLINE	tet(E)	330533	801.945	0	0
TETRACYCLINE	tet(H)	287413	0	8113.88	0
TETRACYCLINE	tet(B)_1	64832.4	404.696	13242.9	0
TETRACYCLINE	tet(T)	4356.2	0	19077.1	0
TETRACYCLINE	tet(S)	42922.6	251.753	0	0
TETRACYCLINE	tet(C)_2	47734.2	114.205	0	0
TETRACYCLINE	tet(J)	18814	208.748	0	0
TETRACYCLINE	tet(36)_1	12185.4	0	0	0
TETRACYCLINE	tet(38)	4209	0	0	0
TETRACYCLINE	tet(K)	0	0	0	0
TETRACYCLINE	tetA(P)_1	0	0	0	0
BETA_LACTAM	blaOXY	4.84961e+06	52706.8	1.29205e+06	444.354
BETA_LACTAM	blaSFO	1461926	11234.9	480073	49.1998
BETA_LACTAM	penA	1.54528e+06	13085.7	160391	22.712
BETA_LACTAM	blaACT	991627	11537.5	160947	43.7267
BETA_LACTAM	blaGOB	5970570	0	0	0
BETA_LACTAM	cphA_1	447884	4494.82	365512	17.3383
BETA_LACTAM	cfxA	3.36639e+06	6400.83	0	0
BETA_LACTAM	blaOXY_1	616796	8504.63	106186	42.6834
BETA_LACTAM	blaMIR	365479	7889.43	152793	31.0334
BETA_LACTAM	blaCTX-M	469067	4557.49	118366	14.4734
BETA_LACTAM	blaBEL	769079	4895.92	3318.94	0
BETA_LACTAM	blaGES	1.3546e+06	2479.29	0	0
BETA_LACTAM	blaCARB	811054	2546.06	39135.8	0
BETA_LACTAM	blaOXA48	194056	3625.7	69172	0
BETA_LACTAM	blaFOX	475617	1958.72	29251.6	18.9032
BETA_LACTAM	blaTEM	1.20125e+06	1264.2	4596.4	0
BETA_LACTAM	blaCMY_2	271285	744.801	109170	0
BETA_LACTAM	blaMOX/blaCMY	217318	2979.2	4644.33	0
BETA_LACTAM	blaOCH	119315	1156.61	44542.8	7.4934
BETA_LACTAM	blaKPC	568224	452.135	2368.72	0
BETA_LACTAM	blaVEB	571518	472.968	0	0
BETA_LACTAM	blaPDC	39771.6	809.391	9921.22	12.006
BETA_LACTAM	blaSHV_4	176516	996.47	16800.1	0
BETA_LACTAM	ccrA	93941.2	1489.6	6799.45	0
BETA_LACTAM	blaROB	86443.2	576.296	5960.13	0
BETA_LACTAM	cphA_3	134706	564.415	0	0
BETA_LACTAM	cfiA	27544.8	537.726	7623.71	0
BETA_LACTAM	blaDHA	59726.4	208.079	11962.7	0
BETA_LACTAM	blaCARB_1	86742.2	244.809	0	0
BETA_LACTAM	blaTLA	106913	74.798	0	0
BETA_LACTAM	imiR_2	20732.2	227.657	4741.54	0
BETA_LACTAM	blaL1	18004.4	340.272	1945.63	0
BETA_LACTAM	blaNDM	41459.8	148.676	4470.44	0
BETA_LACTAM	blaIMI	4209	380.265	0	0
BETA_LACTAM	pbp5	96135.4	0	0	0
BETA_LACTAM	blaACC	21017.4	136.795	3261.43	0
BETA_LACTAM	blaVIM	13726.4	118.974	3458.6	0
BETA_LACTAM	blaCTX-M_5	25787.6	107.679	2515.22	0
BETA_LACTAM	blaOXA51	11187.2	115.042	3161.48	0
BETA_LACTAM	blaSME	7180.6	67.6863	2330.38	0
BETA_LACTAM	cepA	13119.2	84.1687	0	0
BETA_LACTAM	blaLEN	13611.4	0	1591.01	0
BETA_LACTAM	blaCTX-M_8	18427.6	0	0	0
BETA_LACTAM	blaPER	16376	0	0	0
BETA_LACTAM	bla1	0	62.499	0	0
BETA_LACTAM	blaADC	10621.4	0	0	0
BETA_LACTAM	pbp	7820	0	0	0
BETA_LACTAM	blaSST	4922	0	0	0
BETA_LACTAM	blaIND	0	0	0	0
BETA_LACTAM	blaZ	0	0	0	0
BETA_LACTAM	mecA	0	0	0	0
BETA_LACTAM	blaACC_1	0	0	0	0
BETA_LACTAM	blaB	0	0	0	0
BETA_LACTAM	blaHERA	0	0	0	0
TRIMETHOPRIM	dfrA27	219333	8814.7	137229	17.9676
TRIMETHOPRIM	dfrA15	375756	5755.43	7288.25	15.6244
TRIMETHOPRIM	dfrA25	330533	3823.57	83022.8	0
TRIMETHOPRIM	dfrA17	1.22649e+06	2522.63	8380.87	0
TRIMETHOPRIM	dfrB	377494	3390.68	28060.4	0
TRIMETHOPRIM	dfrA1_1	920957	1739.01	5012.64	0
TRIMETHOPRIM	dfrA12_1	311622	1881.08	20851.5	0
TRIMETHOPRIM	dfrA22	240571	1006.93	15088.6	0
TRIMETHOPRIM	dfrAB4	219843	397.751	0	0
TRIMETHOPRIM	dfrA10	99985.6	292.833	1608.81	0
TRIMETHOPRIM	dfrA8	28124.4	212.43	4892.15	0
TRIMETHOPRIM	dfrA12	50926.6	0	0	0
TRIMETHOPRIM	dfrK	22167.4	0	0	0
TRIMETHOPRIM	dfrA19	16247.2	0	0	0
TRIMETHOPRIM	dfrG	9374.8	0	0	0
TRIMETHOPRIM	dfrA17_1	0	0	0	0
TRIMETHOPRIM	dfrC	0	0	0	0
INTEGRONS	intI1_1	7.75938e+07	999400	1.84386e+07	97552.8
INTEGRONS	intI3	30369177	294390	6.42928e+06	540.154
INTEGRONS	intI1_2	30793113	98695.9	466945	179.014
INTEGRONS	intI2_2	348974	445.943	388142	0
MGE	IS1247_1	1.00878e+07	226220	1741.62	0
MGE	IS1247_2	2.74068e+06	222591	5.66205e+06	489.638
MGE	orf37-IS26	1.08619e+07	210827	5.9573e+06	75.0913
MGE	IS6100	1.70441e+07	103842	1.22376e+06	337.923
MGE	ISPps	6.56382e+06	180800	1.28164e+06	1065.44
MGE	Tn5403	9.65451e+06	117914	1.3116e+06	30.7105
MGE	IS26_1	3.3464e+07	76722.9	1.53119e+06	385.492
MGE	IS1111	5707542	99727.4	861342	0
MGE	tnpA_2	9.21852e+06	61318.5	1.05677e+06	477.897
MGE	trbC	4.40111e+06	103962	749841	789.009
MGE	ISEcp1	1.34656e+07	9242.32	1.46374e+06	0
MGE	tnpA_1	1.7686e+07	41496.5	2.1805e+06	0
MGE	IS21-ISAs29	8.15604e+06	34176.2	491294	0
MGE	tnpA_5	7841896	5259.45	381915	49.7131
MGE	tnpA_3	4.10639e+06	31123.2	1.05311e+06	0
MGE	IS630	1.81655e+06	27000.6	460517	31.2487
MGE	IS1133	935971	17326.6	246785	51.8825
MGE	ISCR1	1.43847e+06	8764	429181	55.3518
MGE	Tn5	4.26103e+06	537.726	200915	40.1
MGE	ISAba3	4.02188e+06	536.471	12528.2	0
MGE	IncW_trwAB	57826.6	4116.99	10152.6	0
MGE	tnpA_4	1951435	5546.51	306649	0
MGE	tnpA_7	2419209	1160.62	41177.3	0
MGE	IS613	1.97411e+06	6140.05	97035.2	0
MGE	Tp614	1115638	4890.32	5678.07	0
MGE	tnpA_6	1070190	1613.18	4244.52	0
MGE	IncI1_repI1	276984	4371.83	87656.2	0
MGE	IncP_oriT	202294	5320.61	73539.7	9.1908
MGE	IS5/IS1182	1342142	1489.6	30353.8	10.3086
MGE	Tn3	1.1657e+06	1589.16	18132.3	0
MGE	IS3	384537	2175.84	0	0
MGE	IncN_rep	242245	1126.32	21612.8	8.97552
MGE	EAE_05855	152605	1783.77	17881.8	8.34624
MGE	IS200_2	254288	885.695	13933	0
MGE	IncQ_oriT	143377	626.329	14932.5	0
MGE	IS256	191825	295.26	12426.9	0
MGE	IS6/257	84078.8	309.567	9342.05	0
MGE	ISEfm1	150503	257.024	9550.17	0
MGE	IS200_1	91264	249.661	2266.03	0
MGE	pAKD1	127438	0	0	0
MGE	trfA	6720.6	199.127	0	0
MGE	IncN_korA	71934.8	154.951	5995.73	0
MGE	cro	15929.8	136.293	0	0
MGE	traN	0	195.445	2100.35	0
MGE	IncF_FIC	19209.6	93.4557	0	0
MGE	IncHI2-smr0018	23322	0	0	0
MGE	IncN_oriT	0	0	0	0
MGE	pAMBL	0	0	0	0
OTHER_RESISTANCE_MARKER	qacEdelta1_1	15044898	38717.6	0	0
OTHER_RESISTANCE_MARKER	merA	8701130	54755	327899	146.076
OTHER_RESISTANCE_MARKER	qacEdelta1_4	1.27982e+07	32859.8	565653	32.6812
OTHER_RESISTANCE_MARKER	qacEdelta1_3	1.09627e+07	27000.6	270056	115.672
OTHER_RESISTANCE_MARKER	bacA	3.53784e+06	19092.3	207041	72.2844
OTHER_RESISTANCE_MARKER	MCR-1	65057.8	1144.64	1.15241e+06	79.0988
OTHER_RESISTANCE_MARKER	arr-3	3.96651e+06	5715.69	36897.2	744.72
OTHER_RESISTANCE_MARKER	arr-2	3.65838e+06	4895.92	26180.5	0
OTHER_RESISTANCE_MARKER	ttgB	275706	234.016	15949.8	0
OTHER_RESISTANCE_MARKER	SAT-4	90114	127.508	2387.88	0
OTHER_RESISTANCE_MARKER	nimE	23979.8	0	20072.5	0
OTHER_RESISTANCE_MARKER	nisB_1	46004.6	421.847	20828.3	0
OTHER_RESISTANCE_MARKER	fosB	11366.6	73.041	4892.15	0
OTHER_RESISTANCE_MARKER	MCR-2	38285.8	0	1729.3	0
OTHER_RESISTANCE_MARKER	fosX	4885.2	0	0	0
OTHER_RESISTANCE_MARKER	folA_1	15658.4	71.033	3216.25	0
MDR	oprD	4.29067e+06	39167.5	639341	171.321
MDR	mdtA	3683818	33012	547650	80.4816
MDR	emrD_1	1.61463e+06	29752	611175	83.0318
MDR	qacH_1	9.72166e+06	13376.1	160576	0
MDR	mdtH	1.81236e+06	15561.6	604854	72.2844
MDR	sugE	654230	14536.2	152618	218.36
MDR	pbrT	1.98325e+06	14171.5	183178	0
MDR	czcA	1.07391e+06	24222.1	0	0
MDR	arsA	1.09016e+06	12337	121412	14.6308
MDR	copA	3.45305e+06	3693.3	35517	33.8404
MDR	mepA	805451	4856.52	141086	83.0318
MDR	mexB	229706	8055.18	193400	36.018
MDR	tolC_2	342585	2551.92	89704.5	79.5542
MDR	cmlA_2	2.32066e+06	3237.57	12955.4	0
MDR	cmlA_4	1924571	2897.71	3555.81	0
MDR	ttgA	666434	3506.22	37283.3	9.99396
MDR	mdtE	228914	3667.78	57498.2	0
MDR	acrR_1	241684	3375.11	54965.2	0
MDR	pcoA	751511	2838.06	11369.8	0
MDR	acrF	349379	2513.85	19749.3	0
MDR	ceoA	106669	1535.03	40097	12.9085
MDR	mdtL_1	134394	692.509	16878.1	0
MDR	acrA_1	193830	806.63	4056.94	0
MDR	mexE	220860	518.231	4348.58	0
MDR	cadC	85251.8	707.067	11962.7	0
MDR	mexA	111711	606.332	7237.59	0
MDR	mdtL	164694	630.679	0	0
MDR	adeA	134085	515.805	5724.63	0
MDR	acrB_1	150503	604.994	0	0
MDR	mdtG_1	148433	473.553	0	0
MDR	qacA/B	57559.8	490.287	5898.51	0
MDR	oqxA	111711	249.159	2274.24	0
MDR	tcrB	64984.2	0	7145.85	0
MDR	terW	34863.4	285.136	2515.22	0
MDR	mdsA	9940.6	63.5867	0	0
MDR	bexA_1	13349.2	0	0	0
MDR	marR_3	7553.2	0	0	0
MDR	adeI	0	0	0	0
MDR	cmr	0	0	0	0
MDR	emrB/qacA_1	0	0	0	0
MDR	mtrE	0	0	0	0
MDR	cfr	0	0	0	0
MDR	pmrA	0	0	0	0
VANCOMYCIN	vanTC_2	1.08263e+06	22237.4	548916	79.0988
VANCOMYCIN	vanA	762004	14756.2	343011	113.03
VANCOMYCIN	vanHB	416926	6154.27	303126	38.7338
VANCOMYCIN	vanB_1	147407	2938.21	41463.5	22.7452
VANCOMYCIN	vanYD_1	205592	2249.96	38866.1	10.6315
VANCOMYCIN	vanC_5	25999.2	1037.63	22041.4	0
VANCOMYCIN	vanRB	61124.8	314.252	12556.9	0
VANCOMYCIN	vanTE	27926.6	731.163	2085.29	0
VANCOMYCIN	vanYB	10115.4	170.764	14625.8	0
VANCOMYCIN	vanHD	36091.6	199.545	10013	0
VANCOMYCIN	vanSB	7774	0	0	0
VANCOMYCIN	vanRC	6959.8	0	0	0
VANCOMYCIN	vanWB	5768.4	0	0	0
VANCOMYCIN	vanSC_2	0	0	0	0
VANCOMYCIN	vanC_2	0	0	0	0
VANCOMYCIN	vanD	0	0	0	0
VANCOMYCIN	vanSA	0	0	0	0
VANCOMYCIN	vanRC_2	0	0	0	0
VANCOMYCIN	vanTG	0	0	0	0
VANCOMYCIN	vanRA_1	0	0	0	0
VANCOMYCIN	vanXB	0	0	0	0
VANCOMYCIN	vanRD	0	0	0	0
VANCOMYCIN	vanG	0	0	0	0
VANCOMYCIN	vanXA	0	0	0	0
OTHER_MICROBIAL_MARKER	crAss64	1.17517e+06	1209.9	18684.1	14.5231
OTHER_MICROBIAL_MARKER	crAss56	953433	542.746	24286.9	0
OTHER_MICROBIAL_MARKER	fabK	5073.8	639.464	9320.14	0
PHENICOL	cmlv	570855	11404.9	209447	70.5456
PHENICOL	floR_1	402725	7576.77	123108	22.4802
PHENICOL	catB3	1.18198e+06	1956.46	4229.46	0
PHENICOL	floR	126560	2648.05	40236.7	0
PHENICOL	cmx	187878	1223.96	30142.9	0
PHENICOL	catIII	91687.2	1399.49	25553.4	0
PHENICOL	catB9	18170	259.701	7974.22	16.3447
PHENICOL	optrA	16077	724.47	0	9.45576
PHENICOL	cat	79175.2	369.807	9033.98	0
PHENICOL	catP	33442	239.789	6366.78	0
PHENICOL	catB8	95031.4	178.628	1585.53	0
PHENICOL	catA1	28648.8	120.731	0	0
PHENICOL	catA2	7203.6	0	0	0
PHENICOL	cat(pC221)	0	0	0	0
PHENICOL	catB2	0	0	0	0
PHENICOL	catQ	0	0	0	0
PHENICOL	fexA	0	0	0	0
AMINOGLYCOSIDE	aadA7	2084308	3567724	2084308	3567724
AMINOGLYCOSIDE	APH(9)-Ib	533257	1010454	533257	1010454
AMINOGLYCOSIDE	APH(7'')-Ia	496398	688568	496398	688568
AMINOGLYCOSIDE	AAC(3)-IIa_IId	848450	690161	848450	690161
AMINOGLYCOSIDE	rmtB	1213832	593919	1213832	593919
AMINOGLYCOSIDE	aadA_4	2312685	294908	2312685	294908
AMINOGLYCOSIDE	aadA2_3	2662722	281591	2662722	281591
AMINOGLYCOSIDE	aadA16	2361279	273890	2361279	273890
AMINOGLYCOSIDE	APH(3')-Ib	327879	303199	327879	303199
AMINOGLYCOSIDE	aadA_1	1806130	137262	1806130	137262
AMINOGLYCOSIDE	APH(6)-Id	1145705	346679	1145705	346679
AMINOGLYCOSIDE	aadA6	1539970	221442	1539970	221442
AMINOGLYCOSIDE	ANT(2'')-Ia	385883	130158	385883	130158
AMINOGLYCOSIDE	APH(6)-Ia	95363	65683	95363	65683
AMINOGLYCOSIDE	AAC(3)-Ib	66811	127774	66811	127774
AMINOGLYCOSIDE	AAC(3)-IVa	217070	111749	217070	111749
AMINOGLYCOSIDE	aadA10	858309	40154	858309	40154
AMINOGLYCOSIDE	AAC(3)-Xa	62481	100366	62481	100366
AMINOGLYCOSIDE	aadA2_1	440201	68790	440201	68790
AMINOGLYCOSIDE	AAC(6')-Iz	46110	51237	46110	51237
AMINOGLYCOSIDE	AAC(6')-Ib_1	530798	53228	530798	53228
AMINOGLYCOSIDE	AAC(6')-Ir	166805	54347	166805	54347
AMINOGLYCOSIDE	aadA5_2	491831	12721	491831	12721
AMINOGLYCOSIDE	AAC(6')-IIc	39270	27268	39270	27268
AMINOGLYCOSIDE	AAC(3)-IVa_1	23621	26799	23621	26799
AMINOGLYCOSIDE	APH(3')-III	99183	14868	99183	14868
AMINOGLYCOSIDE	ANT(6)-Ia_1	48740	10404	48740	10404
AMINOGLYCOSIDE	ANT(6)-Ia	10994	1045	10994	1045
AMINOGLYCOSIDE	AAC(6')-Ig	11330	13824	11330	13824
AMINOGLYCOSIDE	ANT(6)-Ib	19365	5442	19365	5442
AMINOGLYCOSIDE	APH(3'')-Ia	90219	8097	90219	8097
AMINOGLYCOSIDE	AAC(6')-Iv_Ih	8807	6208	8807	6208
AMINOGLYCOSIDE	APH(6)-Ic	11382	13713	11382	13713
AMINOGLYCOSIDE	AAC(6')-II	69971	4640	69971	4640
AMINOGLYCOSIDE	ANT(4')-Ib	15620	8569	15620	8569
AMINOGLYCOSIDE	APH(3')-Ia	43775	3090	43775	3090
AMINOGLYCOSIDE	AAC(3)-Id	17412	7750	17412	7750
AMINOGLYCOSIDE	AAC(6')-Ie-APH(2'')-Ia	45109	1418	45109	1418
AMINOGLYCOSIDE	aadA9_1	7475	4025	7475	4025
AMINOGLYCOSIDE	APH(3')-VIa	22193	2769	22193	2769
AMINOGLYCOSIDE	APH(3')-IIIa_1	12658	714	12658	714
AMINOGLYCOSIDE	APH(3')-VIIIa	2667	1520	2667	1520
AMINOGLYCOSIDE	APH(3'')-Ib	20707	1499	20707	1499
AMINOGLYCOSIDE	AAC(6')-Ie-APH(2'')-Ia_1	18278		18278
AMINOGLYCOSIDE	ANT(4')	9202	1829	9202	1829
AMINOGLYCOSIDE	AAC(3)-IIc	7765	1075	7765	1075
AMINOGLYCOSIDE	APH(4)-Ia		719		719
AMINOGLYCOSIDE	AAC(6')-Im	4617		4617
AMINOGLYCOSIDE	APH(2'')-IIa	1856		1856
AMINOGLYCOSIDE	armA_1	1335		1335
AMINOGLYCOSIDE	APH(3')-VIIa	1317		1317
AMINOGLYCOSIDE	AAC(6')-Is_Iu_Ix	1220		1220
AMINOGLYCOSIDE	AAC(6')-Iy
AMINOGLYCOSIDE	apmA
AMINOGLYCOSIDE	AAC(6')-I-43
AMINOGLYCOSIDE	AAC(6')-I
AMINOGLYCOSIDE	AAC(6')-Ij
AMINOGLYCOSIDE	AAC(6')-Iw
AMINOGLYCOSIDE	APH(9)-Ia_1
AMINOGLYCOSIDE	armA_2
PATHOGEN_MARKER	E. faecalis	23189	50474	30564	1375
PATHOGEN_MARKER	S. typhi	8636	19869	17075
PATHOGEN_MARKER	E. coli uidA_2	16359	4640
PATHOGEN_MARKER	A. baumannii	9817	2693	1955
PATHOGEN_MARKER	P. aeruginosa	2919	3875	2015
PATHOGEN_MARKER	K. pneumoniae	6807	1722
PATHOGEN_MARKER	Legionella	4214	961	1722
PATHOGEN_MARKER	Shigella	1579	1320	1071
PATHOGEN_MARKER	C. albicans
PATHOGEN_MARKER	Campylobacter
PATHOGEN_MARKER	Enterococci
PATHOGEN_MARKER	Staphylococci
PATHOGEN_MARKER	V. cholerae
PATHOGEN_MARKER	S. aureus
PATHOGEN_MARKER	Y. enterocolitica
PATHOGEN_MARKER	C. auris
PATHOGEN_MARKER	H. pylori
PATHOGEN_MARKER	B. fragilis
				31225613
