# Supplementary material for: Comprehensive resistome and antibiotic profiling in wastewater and biosolids: a case study
Source: Front Microbiol. 2026 Jun 22;17:1830828. doi: 10.3389/fmicb.2026.1830828 (PMC13333669; doi:10.3389/fmicb.2026.1830828)
Supplement: Supplementary file 1 [file Data_Sheet_1.zip › Supplementary Table 2.xlsx]

## Sheet: Sheet1
Assay	Gene	Target antibiotics (major)	Resistomap ARG 2.1 panel tested	Assays used for ARGI calculation	Assays used for SRGI calculation
AY1	16S rRNA	16S rRNA	✓
AY391	AAC(3)-Ib	Aminoglycoside	✓	✓
AY392	AAC(3)-Id	Aminoglycoside	✓	✓
AY393	AAC(3)-IIa_IId	Aminoglycoside	✓	✓
AY2	AAC(3)-IIc	Aminoglycoside	✓	✓
AY388	AAC(3)-IVa	Aminoglycoside	✓	✓
AY3	AAC(3)-IVa_1	Aminoglycoside	✓	✓
AY394	AAC(3)-Xa	Aminoglycoside	✓	✓
AY386	AAC(6')-I	Aminoglycoside	✓	✓
AY407	AAC(6')-I-43	Aminoglycoside	✓	✓
AY8	AAC(6')-Ib_1	Aminoglycoside	✓	✓	✓
AY406	AAC(6')-Ie-APH(2'')-Ia	Aminoglycoside	✓	✓
AY4	AAC(6')-Ie-APH(2'')-Ia_1	Aminoglycoside	✓	✓
AY396	AAC(6')-Ig	Aminoglycoside	✓	✓
AY6	AAC(6')-II	Aminoglycoside	✓	✓
AY397	AAC(6')-IIc	Aminoglycoside	✓	✓
AY398	AAC(6')-Ij	Aminoglycoside	✓	✓
AY399	AAC(6')-Im	Aminoglycoside	✓	✓
AY400	AAC(6')-Ir	Aminoglycoside	✓	✓
AY401	AAC(6')-Is_Iu_Ix	Aminoglycoside	✓	✓
AY402	AAC(6')-Iv_Ih	Aminoglycoside	✓	✓
AY403	AAC(6')-Iw	Aminoglycoside	✓	✓
AY385	AAC(6')-Iy	Aminoglycoside	✓	✓
AY404	AAC(6')-Iz	Aminoglycoside	✓	✓
AY10	aadA_1	Aminoglycoside	✓	✓	✓
AY410	aadA_4	Aminoglycoside	✓	✓
AY408	aadA10	Aminoglycoside	✓	✓
AY409	aadA16	Aminoglycoside	✓	✓
AY9	aadA2_1	Aminoglycoside	✓	✓
AY331	aadA2_3	Aminoglycoside	✓	✓	✓
AY328	aadA5_2	Aminoglycoside	✓	✓
AY411	aadA6	Aminoglycoside	✓	✓
AY412	aadA7	Aminoglycoside	✓	✓	✓
AY15	aadA9_1	Aminoglycoside	✓	✓
AY413	ANT(2'')-Ia	Aminoglycoside	✓	✓	✓
AY13	ANT(4')	Aminoglycoside	✓	✓
AY414	ANT(4')-Ib	Aminoglycoside	✓	✓
AY21	ANT(6)-Ia	Aminoglycoside	✓	✓
AY415	ANT(6)-Ia_1	Aminoglycoside	✓	✓
AY416	ANT(6)-Ib	Aminoglycoside	✓	✓
AY330	APH(2'')-IIa	Aminoglycoside	✓	✓
AY418	APH(3'')-Ia	Aminoglycoside	✓	✓
AY23	APH(3'')-Ib	Aminoglycoside	✓	✓
AY17	APH(3')-Ia	Aminoglycoside	✓	✓
AY419	APH(3')-Ib	Aminoglycoside	✓	✓	✓
AY420	APH(3')-III	Aminoglycoside	✓	✓
AY7	APH(3')-IIIa_1	Aminoglycoside	✓	✓
AY422	APH(3')-VIa	Aminoglycoside	✓	✓
AY421	APH(3')-VIIa	Aminoglycoside	✓	✓
AY417	APH(3')-VIIIa	Aminoglycoside	✓	✓
AY423	APH(4)-Ia	Aminoglycoside	✓	✓
AY389	APH(6)-Ia	Aminoglycoside	✓	✓
AY22	APH(6)-Ic	Aminoglycoside	✓	✓
AY24	APH(6)-Id	Aminoglycoside	✓	✓	✓
AY424	APH(7'')-Ia	Aminoglycoside	✓	✓
AY428	APH(9)-Ia_1	Aminoglycoside	✓	✓
AY390	APH(9)-Ib	Aminoglycoside	✓	✓
AY426	apmA	Aminoglycoside	✓	✓
AY427	armA_1	Aminoglycoside	✓	✓	✓
AY602	armA_2	Aminoglycoside	✓	✓
AY603	rmtB	Aminoglycoside	✓	✓	✓
AY98	ampC_1	Beta-Lactam			✓
AY338	bla1	Beta-Lactam	✓	✓
AY336	blaACC	Beta-Lactam	✓	✓
AY442	blaACC_1	Beta-Lactam	✓	✓
AY444	blaACT	Beta-Lactam	✓	✓
AY454	blaADC	Beta-Lactam	✓	✓
AY445	blaB	Beta-Lactam	✓	✓
AY453	blaBEL	Beta-Lactam	✓	✓
AY446	blaCARB	Beta-Lactam	✓	✓	✓
AY109	blaCARB_1	Beta-Lactam	✓	✓
AY339	blaCMY_2	Beta-Lactam	✓	✓	✓
AY432	blaCTX-M	Beta-Lactam	✓	✓
AY134	blaCTX-M_5	Beta-Lactam	✓	✓	✓
AY147	blaCTX-M_8	Beta-Lactam	✓	✓
AY117	blaDHA	Beta-Lactam	✓	✓	✓
AY433	blaFOX	Beta-Lactam	✓	✓
AY125	blaGES	Beta-Lactam	✓	✓	✓
AY447	blaGOB	Beta-Lactam	✓	✓
AY448	blaHERA	Beta-Lactam	✓	✓	✓
AY449	blaIMI	Beta-Lactam	✓	✓
AY130	blaIMP_1	Beta-Lactam			✓
AY450	blaIND	Beta-Lactam	✓	✓
AY440	blaKPC	Beta-Lactam	✓	✓
AY153	blaKPC_2	Beta-Lactam			✓
AY113	blaL1	Beta-Lactam	✓	✓
AY451	blaLEN	Beta-Lactam	✓	✓
AY452	blaMIR	Beta-Lactam	✓	✓
AY101	blaMOX/blaCMY	Beta-Lactam	✓	✓
AY152	blaNDM	Beta-Lactam	✓	✓	✓
AY102	blaOCH	Beta-Lactam	✓	✓
AY120	blaOXA1	Beta-Lactam			✓
AY110	blaOXA10_1	Beta-Lactam			✓
AY601	blaOXA48	Beta-Lactam	✓	✓	✓
AY435	blaOXA51	Beta-Lactam	✓	✓	✓
AY145	blaOXA58	Beta-Lactam			✓
AY108	blaOXY	Beta-Lactam	✓	✓
AY436	blaOXY_1	Beta-Lactam	✓	✓
AY103	blaPDC	Beta-Lactam	✓	✓
AY437	blaPER	Beta-Lactam	✓	✓
AY107	blaROB	Beta-Lactam	✓	✓
AY126	blaSFO	Beta-Lactam	✓	✓	✓
AY104	blaSHV_1	Beta-Lactam			✓
AY438	blaSHV_4	Beta-Lactam	✓	✓
AY431	blaSME	Beta-Lactam	✓	✓
AY430	blaSST	Beta-Lactam	✓	✓
AY439	blaTEM	Beta-Lactam	✓	✓	✓
AY127	blaTLA	Beta-Lactam	✓	✓
AY105	blaVEB	Beta-Lactam	✓	✓	✓
AY129	blaVIM	Beta-Lactam	✓	✓	✓
AY128	blaZ	Beta-Lactam	✓	✓
AY441	ccrA	Beta-Lactam	✓	✓
AY115	cepA	Beta-Lactam	✓	✓
AY97	cfiA	Beta-Lactam	✓	✓
AY114	cfxA	Beta-Lactam	✓	✓	✓
AY111	cphA_1	Beta-Lactam	✓	✓	✓
AY443	cphA_3	Beta-Lactam	✓	✓
AY434	imiR_2	Beta-Lactam	✓	✓
AY133	mecA	Beta-Lactam	✓	✓	✓
AY132	pbp	Beta-Lactam	✓	✓
AY131	pbp5	Beta-Lactam	✓	✓
AY138	penA	Beta-Lactam	✓	✓
AY293	intI1_1	Integrons	✓
AY289	intI1_2	Integrons	✓
AY294	intI2_2	Integrons	✓
AY500	intI3	Integrons	✓
AY207	acrA_1	MDR	✓	✓	✓
AY199	acrB_1	MDR	✓	✓	✓
AY201	acrF	MDR	✓	✓
AY355	acrR_1	MDR	✓	✓
AY356	acrR_2	MDR			✓
AY202	adeA	MDR	✓	✓
AY483	adeI	MDR	✓	✓
AY490	arsA	MDR	✓	✓
AY484	bexA_1	MDR	✓	✓
AY491	cadC	MDR	✓	✓
AY31	ceoA	MDR	✓	✓
AY234	cfr	MDR	✓	✓
AY35	cmlA_2	MDR	✓	✓
AY41	cmlA_4	MDR	✓	✓
AY206	cmr	MDR	✓	✓
AY492	copA	MDR	✓	✓
AY493	czcA	MDR	✓	✓
AY219	emrB/qacA_1	MDR	✓	✓
AY208	emrD_1	MDR	✓	✓
AY360	marR_3	MDR	✓	✓
AY350	mdsA	MDR	✓	✓
AY485	mdtA	MDR	✓	✓	✓
AY211	mdtE	MDR	✓	✓	✓
AY212	mdtG_1	MDR	✓	✓
AY486	mdtH	MDR	✓	✓
AY34	mdtL	MDR	✓	✓
AY33	mdtL_1	MDR	✓	✓
AY227	mepA	MDR	✓	✓
AY215	mexA	MDR	✓	✓
AY240	mexB	MDR	✓	✓
AY228	mexE	MDR	✓	✓
AY222	mtrE	MDR	✓	✓
AY224	oprD	MDR	✓	✓
AY482	oqxA	MDR	✓	✓
AY494	pbrT	MDR	✓	✓
AY495	pcoA	MDR	✓	✓
AY42	pmrA	MDR	✓	✓
AY488	qacA/B	MDR	✓	✓
AY489	qacH_1	MDR	✓	✓	✓
AY497	sugE	MDR	✓	✓
AY498	tcrB	MDR	✓	✓
AY499	terW	MDR	✓	✓
AY353	tolC_2	MDR	✓	✓	✓
AY226	ttgA	MDR	✓	✓
AY501	cro	MGE	✓
AY502	EAE_05855	MGE	✓
AY521	IncF_FIC	MGE	✓
AY503	IncHI2-smr0018	MGE	✓
AY504	IncI1_repI1	MGE	✓
AY505	IncN_korA	MGE	✓
AY317	IncN_oriT	MGE	✓
AY316	IncN_rep	MGE	✓
AY318	IncP_oriT	MGE	✓
AY319	IncQ_oriT	MGE	✓
AY320	IncW_trwAB	MGE	✓
AY313	IS1111	MGE	✓
AY314	IS1133	MGE	✓
AY506	IS1247_1	MGE	✓
AY310	IS1247_2	MGE	✓
AY508	IS200_1	MGE	✓
AY509	IS200_2	MGE	✓
AY510	IS21-ISAs29	MGE	✓
AY511	IS256	MGE	✓
AY512	IS26_1	MGE	✓
AY513	IS3	MGE	✓
AY514	IS5/IS1182	MGE	✓
AY515	IS6/257	MGE	✓
AY516	IS6100	MGE	✓
AY298	IS613	MGE	✓
AY517	IS630	MGE	✓
AY311	ISAba3	MGE	✓
AY519	ISCR1	MGE	✓
AY520	ISEcp1	MGE	✓
AY312	ISEfm1	MGE	✓
AY309	ISPps	MGE	✓
AY307	orf37-IS26	MGE	✓
AY324	pAKD1	MGE	✓
AY321	pAMBL	MGE	✓
AY523	Tn3	MGE	✓
AY315	Tn5	MGE	✓
AY524	Tn5403	MGE	✓
AY299	tnpA_1	MGE	✓
AY300	tnpA_2	MGE	✓
AY301	tnpA_3	MGE	✓
AY302	tnpA_4	MGE	✓
AY303	tnpA_5	MGE	✓
AY304	tnpA_6	MGE	✓
AY305	tnpA_7	MGE	✓
AY297	Tp614	MGE	✓
AY526	traN	MGE	✓
AY527	trbC	MGE	✓
AY306	trfA	MGE	✓
AY528	ereA	MLSB	✓	✓	✓
AY94	erm(31)	MLSB	✓	✓	✓
AY530	erm(34)	MLSB	✓	✓
AY531	erm(35)	MLSB	✓	✓
AY54	erm(36)	MLSB	✓	✓
AY543	erm(42)	MLSB	✓	✓
AY532	ermA	MLSB	✓	✓
AY90	ermA_2	MLSB	✓	✓
AY56	ermB_1	MLSB	✓	✓
AY533	ermB_2	MLSB	✓	✓	✓
AY547	ermB_3	MLSB	✓	✓
AY545	ermC_2	MLSB	✓	✓
AY534	ermD	MLSB	✓	✓
AY43	ermD_1	MLSB	✓	✓
AY44	ermD_2	MLSB	✓	✓
AY544	ermE	MLSB	✓	✓
AY535	ermF	MLSB	✓	✓
AY46	ermF_1	MLSB	✓	✓
AY92	ermH	MLSB	✓	✓
AY548	ermO	MLSB	✓	✓
AY57	ermT_1	MLSB	✓	✓
AY68	ermX_1	MLSB	✓	✓
AY546	ermX_2	MLSB	✓	✓
AY83	ermY	MLSB	✓	✓
AY53	lmrA_1	MLSB	✓	✓
AY75	lnuA_1	MLSB	✓	✓
AY536	lnuB	MLSB	✓	✓	✓
AY537	lnuC	MLSB	✓	✓
AY549	lnuF	MLSB	✓	✓
AY550	lsaC	MLSB	✓	✓
AY551	mef(B)	MLSB	✓	✓
AY538	mel	MLSB	✓	✓	✓
AY65	mel_1	MLSB	✓	✓
AY552	mel_3	MLSB	✓	✓
AY539	mphA	MLSB	✓	✓
AY61	mphB	MLSB	✓	✓
AY66	msrA_1	MLSB	✓	✓
AY58	msrC_1	MLSB	✓	✓
AY553	msrE	MLSB	✓	✓	✓
AY73	pncA	MLSB	✓	✓
AY554	vatA	MLSB	✓	✓
AY540	vatB	MLSB	✓	✓
AY77	vatE_2	MLSB	✓	✓
AY71	vgaA_1	MLSB	✓	✓
AY541	vgaALC_1	MLSB	✓	✓
AY72	vgaB_1	MLSB	✓	✓
AY197	crAss56	Other microbial marker	✓
AY198	crAss64	Other microbial marker	✓
AY472	fabK	Other microbial marker	✓
AY471	arr-2	Other resistance marker	✓
AY470	arr-3	Other resistance marker	✓
AY465	bacA	Other resistance marker	✓
AY247	folA_1	Other resistance marker	✓
AY468	fosB	Other resistance marker	✓
AY469	fosX	Other resistance marker	✓
AY466	MCR-1	Other resistance marker	✓
AY467	MCR-2	Other resistance marker	✓
AY191	merA	Other resistance marker	✓
AY188	nimE	Other resistance marker	✓
AY186	nisB_1	Other resistance marker	✓
AY218	qacEdelta1_1	Other resistance marker	✓
AY236	qacEdelta1_3	Other resistance marker	✓
AY487	qacEdelta1_4	Other resistance marker	✓
AY204	SAT-4	Other resistance marker	✓
AY142	ttgB	Other resistance marker	✓
AY474	Bacteroidetes	Other taxonomic marker	✓
AY477	Firmicutes	Other taxonomic marker	✓
AY473	A. baumannii	Pathogen marker	✓
AY475	Campylobacter	Pathogen marker	✓
AY631	E. coli uidA_2	Pathogen marker	✓
AY476	Enterococci	Pathogen marker	✓
AY478	K. pneumoniae	Pathogen marker	✓
AY479	P. aeruginosa	Pathogen marker	✓
AY480	Staphylococci	Pathogen marker	✓
AY555	cat	Phenicol	✓	✓
AY556	cat(pC221)	Phenicol	✓	✓
AY38	catA1	Phenicol	✓	✓
AY557	catA2	Phenicol	✓	✓
AY559	catB2	Phenicol	✓	✓
AY29	catB3	Phenicol	✓	✓	✓
AY30	catB8	Phenicol	✓	✓
AY560	catB9	Phenicol	✓	✓
AY558	catIII	Phenicol	✓	✓	✓
AY561	catP	Phenicol	✓	✓
AY562	catQ	Phenicol	✓	✓
AY563	cmlv	Phenicol	✓	✓
AY37	cmx	Phenicol	✓	✓
AY564	fexA	Phenicol	✓	✓
AY566	floR	Phenicol	✓	✓
AY32	floR_1	Phenicol	✓	✓	✓
AY565	optrA	Phenicol	✓	✓	✓
AY455	norA	Quinolone	✓	✓
AY456	qepA	Quinolone	✓	✓	✓
AY95	qnrA	Quinolone	✓	✓
AY96	qnrB	Quinolone	✓	✓	✓
AY458	qnrB_2	Quinolone	✓	✓
AY457	qnrB_3	Quinolone	✓	✓
AY459	qnrD	Quinolone	✓	✓
AY460	qnrS_1	Quinolone	✓	✓	✓
AY461	qnrS2	Quinolone	✓	✓	✓
AY463	qnrVC_2	Quinolone	✓	✓
AY462	qnrVC1_VC3_VC6	Quinolone	✓	✓
AY246	folP_1	Sulfonamide			✓
AY361	folP_2	Sulfonamide	✓	✓
AY245	sul1_2	Sulfonamide	✓	✓
AY365	sul2_2	Sulfonamide	✓	✓
AY244	sul3_1	Sulfonamide	✓	✓
AY241	sul4	Sulfonamide	✓	✓
AY250	tet(32)	Tetracycline	✓	✓
AY249	tet(36)_1	Tetracycline	✓	✓
AY570	tet(38)	Tetracycline	✓	✓
AY568	tet(39)	Tetracycline	✓	✓
AY576	tet(44)	Tetracycline	✓	✓
AY254	tet(A)_2	Tetracycline	✓	✓	✓
AY255	tet(B)_1	Tetracycline	✓	✓
AY262	tet(B)_2	Tetracycline			✓
AY268	tet(C)_2	Tetracycline	✓	✓
AY571	tet(D)	Tetracycline	✓	✓
AY273	tet(E)	Tetracycline	✓	✓
AY572	tet(G)	Tetracycline	✓	✓
AY260	tet(H)	Tetracycline	✓	✓
AY573	tet(J)	Tetracycline	✓	✓
AY258	tet(K)	Tetracycline	✓	✓
AY367	tet(L)_2	Tetracycline	✓	✓	✓
AY574	tet(M)	Tetracycline	✓	✓	✓
AY264	tet(O)_2	Tetracycline	✓	✓
AY259	tet(Q)	Tetracycline	✓	✓
AY269	tet(S)	Tetracycline	✓	✓
AY276	tet(T)	Tetracycline	✓	✓
AY263	tet(W)	Tetracycline	✓	✓	✓
AY267	tet(X)	Tetracycline	✓	✓	✓
AY575	tetA(P)_1	Tetracycline	✓	✓
AY274	tetB(P)_1	Tetracycline	✓	✓
AY577	tetR	Tetracycline	✓	✓
AY325	tetR_1	Tetracycline	✓	✓
AY284	dfrA1_1	Trimethoprim	✓	✓
AY578	dfrA10	Trimethoprim	✓	✓
AY285	dfrA12	Trimethoprim	✓	✓
AY583	dfrA12_1	Trimethoprim	✓	✓
AY580	dfrA15	Trimethoprim	✓	✓
AY581	dfrA17	Trimethoprim	✓	✓
AY588	dfrA17_1	Trimethoprim	✓	✓
AY582	dfrA19	Trimethoprim	✓	✓
AY584	dfrA22	Trimethoprim	✓	✓
AY585	dfrA25	Trimethoprim	✓	✓
AY586	dfrA27	Trimethoprim	✓	✓
AY589	dfrA8	Trimethoprim	✓	✓
AY590	dfrAB4	Trimethoprim	✓	✓
AY591	dfrB	Trimethoprim	✓	✓
AY592	dfrC	Trimethoprim	✓	✓
AY593	dfrG	Trimethoprim	✓	✓
AY594	dfrK	Trimethoprim	✓	✓
AY595	vanA	Vancomycin	✓	✓	✓
AY159	vanB_1	Vancomycin	✓	✓	✓
AY156	vanC_2	Vancomycin	✓	✓
AY596	vanC_5	Vancomycin	✓	✓
AY161	vanD	Vancomycin	✓	✓
AY597	vanG	Vancomycin	✓	✓
AY163	vanHB	Vancomycin	✓	✓
AY162	vanHD	Vancomycin	✓	✓
AY164	vanRA_1	Vancomycin	✓	✓
AY174	vanRB	Vancomycin	✓	✓
AY175	vanRC	Vancomycin	✓	✓
AY176	vanRC_2	Vancomycin	✓	✓
AY177	vanRD	Vancomycin	✓	✓
AY165	vanSA	Vancomycin	✓	✓
AY599	vanSB	Vancomycin	✓	✓
AY380	vanSC_2	Vancomycin	✓	✓
AY381	vanTC_2	Vancomycin	✓	✓
AY160	vanTE	Vancomycin	✓	✓
AY181	vanTG	Vancomycin	✓	✓
AY167	vanWB	Vancomycin	✓	✓
AY598	vanXA	Vancomycin	✓	✓
AY170	vanXB	Vancomycin	✓	✓
AY182	vanYB	Vancomycin	✓	✓
AY183	vanYD_1	Vancomycin	✓	✓
